# Supplementary material for: Real‐Time Ferroelectric Domain Wall Dynamics During Electric Poling and Depoling
Source: Adv Sci (Weinh). 2026 Jul 9:e76513. Online ahead of print. doi: 10.1002/advs.76513 (PMC13348344; doi:10.1002/advs.76513)
Supplement: Supplementary file 2 — Supporting File 2: advs76513‐sup‐0002‐VideoS1‐S6.zip. [file ADVS-9999-e76513-s001.zip]

Archive with 6 entries (6 files):
- supplementary video 1 ACP_after_thermal_DP.mp4
- supplementary video 2 DCP_after_thermal_DP.mp4
- supplementary video 3 EDP_after_ACP.mp4
- supplementary video 4 EDP_after_DCP.mp4
- supplementary video 5 DCP_after_EDP.mp4
- supplementary video 6 ACP_after_EDP.mp4
